# Supplementary material for: A yield and cost comparison of tuberculosis contact investigation and intensified case finding in Uganda
Source: PLoS One. 2020 Jun 8;15(6):e0234418. doi: 10.1371/journal.pone.0234418 (PMC7279581; doi:10.1371/journal.pone.0234418)
Supplement: S2 File — (XLSX) [file pone.0234418.s002.xlsx]

## Sheet: Sheet1
TB Contact Investigation Form											Index Patient Status:		On Tx	Off Tx	Died		On Tx	Off Tx	Died
Name of Index Patient: ___________________________________								Unit-TB#: _________________				Initial	¨	¨	¨	F/U 2	¨	¨	¨
TB Treatment Start Date: ________________________												F/U 1	¨	¨	¨	F/U 3	¨	¨	¨
																	TB Likely
Contact No.	Contact Information					Review Period	Date of Review	TB Symptom Check									Not able to obtain sample - Referred further eval?	Sample sent for X-pert MTB/RIF?	Hospital findings/ further evaluation results
	Surname	First name	Age	Sex	Rela-tion to index*			Cough?	If cough, how long?	Fever?	If fever, how long?	Loss of appetite or weight?	Night sweats?	Other?	If yes, specify	HIV status
						Initial	__ /__ /__	Y¨N¨	____ wks	____ wks	Y¨ N¨	Y¨N¨	Y¨N¨	Y¨N¨			Y¨ N¨	Y¨ N¨
						F/U 1	__ /__ /__	Y¨N¨	____ wks	____ wks	Y¨ N¨	Y¨N¨	Y¨N¨	Y¨N¨			Y¨ N¨	Y¨ N¨
						F/U 2	__ /__ /__	Y¨N¨	____ wks	____ wks	Y¨ N¨	Y¨N¨	Y¨N¨	Y¨N¨			Y¨ N¨	Y¨ N¨
						F/U 3	__ /__ /__	Y¨N¨	____ wks	____ wks	Y¨ N¨	Y¨N¨	Y¨N¨	Y¨N¨			Y¨ N¨	Y¨ N¨
						Initial	__ /__ /__	Y¨N¨	____ wks	____ wks	Y¨ N¨	Y¨N¨	Y¨N¨	Y¨N¨			Y¨ N¨	Y¨ N¨
						F/U 1	__ /__ /__	Y¨N¨	____ wks	____ wks	Y¨ N¨	Y¨N¨	Y¨N¨	Y¨N¨			Y¨ N¨	Y¨ N¨
						F/U 2	__ /__ /__	Y¨N¨	____ wks	____ wks	Y¨ N¨	Y¨N¨	Y¨N¨	Y¨N¨			Y¨ N¨	Y¨ N¨
						F/U 3	__ /__ /__	Y¨N¨	____ wks	____ wks	Y¨ N¨	Y¨N¨	Y¨N¨	Y¨N¨			Y¨ N¨	Y¨ N¨
						Initial	__ /__ /__	Y¨N¨	____ wks	____ wks	Y¨ N¨	Y¨N¨	Y¨N¨	Y¨N¨			Y¨ N¨	Y¨ N¨
						F/U 1	__ /__ /__	Y¨N¨	____ wks	____ wks	Y¨ N¨	Y¨N¨	Y¨N¨	Y¨N¨			Y¨ N¨	Y¨ N¨
						F/U 2	__ /__ /__	Y¨N¨	____ wks	____ wks	Y¨ N¨	Y¨N¨	Y¨N¨	Y¨N¨			Y¨ N¨	Y¨ N¨
						F/U 3	__ /__ /__	Y¨N¨	____ wks	____ wks	Y¨ N¨	Y¨N¨	Y¨N¨	Y¨N¨			Y¨ N¨	Y¨ N¨
						Initial	__ /__ /__	Y¨N¨	____ wks	____ wks	Y¨ N¨	Y¨N¨	Y¨N¨	Y¨N¨			Y¨ N¨	Y¨ N¨
						F/U 1	__ /__ /__	Y¨N¨	____ wks	____ wks	Y¨ N¨	Y¨N¨	Y¨N¨	Y¨N¨			Y¨ N¨	Y¨ N¨
						F/U 2	__ /__ /__	Y¨N¨	____ wks	____ wks	Y¨ N¨	Y¨N¨	Y¨N¨	Y¨N¨			Y¨ N¨	Y¨ N¨
						F/U 3	__ /__ /__	Y¨N¨	____ wks	____ wks	Y¨ N¨	Y¨N¨	Y¨N¨	Y¨N¨			Y¨ N¨	Y¨ N¨
						Initial	__ /__ /__	Y¨N¨	____ wks	____ wks	Y¨ N¨	Y¨N¨	Y¨N¨	Y¨N¨			Y¨ N¨	Y¨ N¨
						F/U 1	__ /__ /__	Y¨N¨	____ wks	____ wks	Y¨ N¨	Y¨N¨	Y¨N¨	Y¨N¨			Y¨ N¨	Y¨ N¨
						F/U 2	__ /__ /__	Y¨N¨	____ wks	____ wks	Y¨ N¨	Y¨N¨	Y¨N¨	Y¨N¨			Y¨ N¨	Y¨ N¨
						F/U 3	__ /__ /__	Y¨N¨	____ wks	____ wks	Y¨ N¨	Y¨N¨	Y¨N¨	Y¨N¨			Y¨ N¨	Y¨ N¨
Key for Relation to Index:
* HH=household (HH1= spouse, HH2= child, HH0= other member of the household); Wk=coworker; Pr=Prison mate; Ins=Other institutional contact
(e.g., at school, shared barrack, etc.)																	Revised December 2016
