# Supplementary material for: A yield and cost comparison of tuberculosis contact investigation and intensified case finding in Uganda
Source: PLoS One. 2020 Jun 8;15(6):e0234418. doi: 10.1371/journal.pone.0234418 (PMC7279581; doi:10.1371/journal.pone.0234418)
Supplement: S3 File — (XLSX) [file pone.0234418.s003.xlsx]

## Sheet: PCF
	COSTING DATA
	PERSONAL COSTS
	PERSONAL COSTS-PCF
	SALARY
	ITEM	UNIT COST (UGX)	UNIT COST	UNITS	UNIT MEASURE	FREQUENCY	FREQUENCY UNIT	TOTAL
1	Nursing Assistants	1472.31	0.41	0.0568	Hour	6967	Patients	162.247
2	Enrolled Nurses	2693.25	0.75	0.253	Hour	6967	Patients	1321.99
3	Laboratory Technologists	4955.58	1.38	0.2521	Hour	6967	Patients	2423.81
5	Clinical Officers	4955.58	1.38	0.2092	Hour	6967	Patients	2011.35
6	Medical Officers	7325.64	2.04	0.2	Hour	151	Patients	61.608
								5980.99
	MEDICAL COSTS
	Consumables-PCF
S/N	ITEM	UNIT COST (UGX)	UNIT COST (USD)	UNITS	UNIT MEASURE	FREQUENCY	FREQUENCY UNIT	TOTAL
1	Alcohol Swabs	45.68	0.0127171	2591	Pieces	1		32.9501
2	Syringes	123.88	0.0344878	2591	Pieces	1		89.3578
3	Band aid	19.96	0.00555679	2591	Pieces	1		14.3977
4	Gloves	32.74	0.0091147	2591	Pairs	1		23.6162
5	Lacents	70.87	0.01973	2591	Pieces	1		51.1203
6	N95's Masks	15000	4.17595	216	Pieces	1		902.004
7	Face Masks	1.8356	0.000511024	2591	Pieces	1		1.32406
8	Determine	2310	0.643096	1295.5	Pieces	1		833.131
9	Startpack	2926	0.814588	863.667	Pieces	1		703.532
10	Unigold	6000	1.67038	259.1	Pieces	1		432.795
11	Sputum Containers	918	0.255568	2591	Pieces	1		662.177
12	Paper	16100	4.48218	3.23875	Ream	1		14.5167
13	Printing	500	0.139198	2591	Papers	1		360.663
14	Pens	1100	0.306236	23	Pieces	1		7.04343
								4128.63
	GeneXpert-PCF
S/N	ITEM	UNIT COST (UGX)	UNIT COST (USD)	UNITS	UNIT MEASURE	FREQUENCY	FREQUENCY UNIT	TOTAL
1	GeneXpert MTB/RIF	75432	21	6967	Test	1	Times	146307
S/N	Medical Costs-PCF
1	Consumables							4128.63
2	GeneXpert Tests							146307
								150436

## Sheet: TB-CI
	PERSONEL COST TB-CI
	SALARY
	ITEM	UNIT COST (UGX)	UNIT COST	UNITS	UNIT MEASURE	FREQUENCY	FREQUENCY UNIT	TOTAL
1	Enrolled Nurses	2693.25	0.75	3.45	Hour	454	Index Patients	1174.73
2	Community Health Worker	0	0	3.45	Hour	454	Index Patients	0
								1174.73
	ALLOWANCE (M&IE)-TB-CI
	ITEM	UNIT COST (UGX)	UNIT COST	UNITS	UNIT MEASURE	FREQUENCY	FREQUENCY UNIT	TOTAL
1	Enrolled Nurses	19991.1	5.567	1	Days	454	Index Patients	2527.42
2	Community Health Worker	19991.1	5.567	1	Days	454	Index Patients	2527.42
								5054.84
	TOTAL							6229.56
	TRANSPORTATION COSTS TB-CI
	ITEM	UNIT COST (UGX)	UNIT COST	UNITS	UNIT MEASURE	FREQUENCY	FREQUENCY UNIT	TOTAL
1	Enrolled Nurses	201.096	0.056	10	Kilometres	454	Index Patients	254.24
2	Community Health Worker	201.096	0.056	10	Kilometres	454	Index Patients	254.24
								508.48
	TRAINING COSTS TB-CI							5.6
	Transport Costs
S/N	ITEM	UNIT COST (UGX)	UNIT COST	UNITS	UNIT MEASURE	FREQUENCY	FREQUENCY UNIT	TOTAL
1	Arua RRH*	201.096	0.056	989.2	Kilometres	2	Persons	110.79
2	Gulu RRH*	201.096	0.056	665.4	Kilometres	2	Persons	74.5248
3	Hoima RRH*	201.096	0.056	400.8	Kilometres	2	Persons	44.8896
4	Jinja RRH*	201.096	0.056	162.4	Kilometres	2	Persons	18.1888
5	Kabale RRH*	201.096	0.056	819.6	Kilometres	2	Persons	91.7952
6	Kawolo GH#	201.096	0.056	97	Kilometres	2	Persons	10.864
7	Lira RRH*	201.096	0.056	673.8	Kilometres	2	Persons	75.4656
8	Masaka RRH*	201.096	0.056	262.4	Kilometres	2	Persons	29.3888
9	Mbale RRH*	201.096	0.056	450	Kilometres	2	Persons	50.4
10	Moroto RRH*	201.096	0.056	921	Kilometres	2	Persons	103.152
11	Mubende RRH*	201.096	0.056	299.2	Kilometres	2	Persons	33.5104
12	Soroti RRH*	201.096	0.056	584.8	Kilometres	2	Persons	65.4976
								708.467
	Other Training Costs TB-CI
S/N	ITEM	UNIT COST (UGX)	UNIT COST	UNITS	UNIT MEASURE	FREQUENCY	FREQUENCY UNIT	TOTAL
1	Participants' Per Diems	160949	44.82	24	Persons	6	Days	6454.08
2	Hotel Package	34976.3	9.74	28	Persons	5	Days	1363.6
3	Hall-Hire	249898	69.59	1	Halls	5	Days	347.95
3	Facilitators Per Diems	160949	44.82	5	Persons	6	Days	1344.6
4	Fuel	3662.82	1.02	23	Litres	1	Trips	23.46
								9533.69
	TOTAL TRAINING COSTS							10242.2
	Consumables TB-CI
S/N	ITEM	UNIT COST (UGX)	UNIT COST (USD)	UNITS	UNIT MEASURE	FREQUENCY	FREQUENCY UNIT	TOTAL
1	Alcohol Swabs	45.68	0.0127171	38	Pieces	1	Times	0.483252
2	Syringes	123.88	0.0344878	38	Pieces	1	Times	1.31053
3	Band aid	19.96	0.00555679	38	Pieces	1	Times	0.211158
4	Gloves	32.74	0.0091147	38	Pairs	1	Times	0.346359
5	Lacents	70.87	0.01973	38	Pieces	1	Times	0.749738
6	N95's Masks	15000	4.17595	12	Pieces	1	Times	50.1114
7	Face Masks	1.8356	0.000511024	38	Pieces	1	Times	0.0194189
8	Determine	2310	0.643096	38	Pieces	1	Times	24.4376
9	Startpack	2926	0.814588	13	Pieces	1	Times	10.5896
10	Unigold	6000	1.67038	3	Pieces	1	Times	5.01114
11	Sputum Containers	918	0.255568	38	Pieces	1	Times	9.71158
12	Paper	16100	4.48218	1	Ream	1	Times	4.48218
13	Printing	500	0.139198	38	Papers	1	Times	5.28953
14	Pens	1100	0.306236	7	Pieces	1	Times	2.14365
								114.897
	GeneXpert TB-CI
S/N	ITEM	UNIT COST (UGX)	UNIT COST (USD)	UNITS	UNIT MEASURE	FREQUENCY	FREQUENCY UNIT	TOTAL
1	GeneXpert MTB/RIF	75432	21	718	Test	1	Times	15078
S/N	Medical Costs TB-CI
1	Consumables							114.9
2	GeneXper Tests							15078
								15192.9

## Sheet: Total Costs
COST CATEGORY	CASE FINDING MODALITY
	PCF*		TB-CI#
PROGRAM COSTS	Cost	% Cost	Cost	% Cost
Personnel Costs
Training	0	0	10242.2	0.307131
Salaries	5980.99	0.0382	1174.73	0.0352266
Allowances & Transport Costs	0	0	6738.04	0.202053
Sub-Total-Personnel Costs	5980.99	0.0382	18154.9	0.544411
Medical Costs
Supplies & Consumables	4128.63	0.0264	114.9	0.0034455
MTB RIF GeneXpert	146307	0.9354	15078	0.452143
Sub-Total-Medical Costs	150436	0.9618	15192.9	0.455589
TOTAL	156417	1	33347.8	1
Total TB Cases (PBC)	1297		38
Cost per case	120.6		877.574
